# Supplementary material for: Novel Umami Peptides from Hypsizygus marmoreus and Interaction with Umami Receptor T1R1/T1R3
Source: Foods. 2023 Feb 6;12(4):703. doi: 10.3390/foods12040703 (PMC9955199; doi:10.3390/foods12040703)
Supplement: Supplementary file 1 [file foods-12-00703-s001.zip]

Archive with 1 entries (1 files):
- foods-2128574-supplementary.pdf
